# Supplementary material for: Construction of cuproptosis-related gene signature to predict the prognosis and immunotherapy efficacy of patients with bladder cancer through bioinformatics analysis and experimental validation
Source: Front Genet. 2022 Nov 23;13:1074981. doi: 10.3389/fgene.2022.1074981 (PMC9728801; doi:10.3389/fgene.2022.1074981)
Supplement: Supplementary file 1 [file Table1.XLSX]

## Sheet: S1
	Table-S1: Basic information of datasets included in this study.
	Database Series	Platform	Total	Region	Publication
	TCGA-BLCA	Illumina	406	USA	2019
	GSE13507	GPL6102	256	South Korea	2010
	GSE32548	GPL6947	131	Sweden	2012
	GSE32894	GPL6947	308	Sweden	2012
	GSE48075	GPL6947	142	USA	2014
	GSE48276	GPL14951	116	USA	2014
	GSE69795	GPL14951	61	USA	2015
	GSE70691	GPL14951	49	USA	2015

## Sheet: S2
	Table-S2: The immune cell markers used in this work for estimating the relative abundance of immune cell infiltration.
		CellType	Gene_Symbol
		aDC	LAMP3
		aDC	CCL1
		aDC	IDO1
		aDC	OAS3
		aDC	EBI3
		B cells	GLDC
		B cells	COCH
		B cells	SLC15A2
		B cells	CR2
		B cells	HLA-DOB
		B cells	SPIB
		B cells	PNOC
		B cells	BLK
		B cells	CD19
		B cells	KIAA0125
		B cells	TNFRSF17
		B cells	GNG7
		B cells	CCR9
		B cells	BLNK
		B cells	ABCB4
		B cells	MEF2C
		B cells	MEF2C
		B cells	IGHM
		B cells	TCL1A
		B cells	BCL11A
		B cells	MS4A1
		B cells	SCN3A
		B cells	MICAL3
		B cells	IGHD
		B cells	IGHA1
		B cells	IGKC
		B cells	DTNB
		B cells	CD72
		B cells	IGLC1
		B cells	MS4A1
		B cells	QRSL1
		B cells	QRSL1
		B cells	OSBPL10
		B cells	BCL11A
		B cells	KIAA0125
		B cells	BACH2
		B cells	FCRL2
		B cells	IGHD
		B cells	TCL1A
		CD8 T cells	DNAJB1
		CD8 T cells	DNAJB1
		CD8 T cells	ZFP36L2
		CD8 T cells	ZFP36L2
		CD8 T cells	VAMP2
		CD8 T cells	PPP1R2
		CD8 T cells	TBCC
		CD8 T cells	LEPROTL1
		CD8 T cells	CAMLG
		CD8 T cells	KLF9
		CD8 T cells	GADD45A
		CD8 T cells	CD8A
		CD8 T cells	ZNF91
		CD8 T cells	PF4
		CD8 T cells	THUMPD1
		CD8 T cells	TSC22D3
		CD8 T cells	SLC16A7
		CD8 T cells	GZMM
		CD8 T cells	SIK1
		CD8 T cells	RBM3
		CD8 T cells	APBA2
		CD8 T cells	HAUS3
		CD8 T cells	SF1
		CD8 T cells	FLT3LG
		CD8 T cells	TMEM259
		CD8 T cells	ZNF609
		CD8 T cells	SRSF7
		CD8 T cells	PRF1
		CD8 T cells	TMC6
		CD8 T cells	KAT6A
		CD8 T cells	AES
		CD8 T cells	ZNF22
		CD8 T cells	ABT1
		CD8 T cells	CDKN2AIP
		CD8 T cells	PRR5
		CD8 T cells	LIME1
		CD8 T cells	PRR5
		CD8 T cells	C12orf47
		Cytotoxic cells	RUNX3
		Cytotoxic cells	DUSP2
		Cytotoxic cells	GZMA
		Cytotoxic cells	GNLY
		Cytotoxic cells	ZBTB16
		Cytotoxic cells	KLRD1
		Cytotoxic cells	KLRD1
		Cytotoxic cells	APBA2
		Cytotoxic cells	GZMH
		Cytotoxic cells	RORA
		Cytotoxic cells	KLRD1
		Cytotoxic cells	NKG7
		Cytotoxic cells	CTSW
		Cytotoxic cells	KLRB1
		Cytotoxic cells	SIGIRR
		Cytotoxic cells	KLRF1
		Cytotoxic cells	APOL3
		Cytotoxic cells	GNLY
		Cytotoxic cells	SIGIRR
		DC	HSD11B1
		DC	CCL13
		DC	CD209
		DC	CCL22
		DC	CCL17
		DC	PPFIBP2
		DC	NPR1
		Eosinophils	THBS1
		Eosinophils	THBS1
		Eosinophils	SIAH1
		Eosinophils	TGIF1
		Eosinophils	HES1
		Eosinophils	HES1
		Eosinophils	KBTBD11
		Eosinophils	THBS4
		Eosinophils	KCNH2
		Eosinophils	ABHD2
		Eosinophils	RNASE2
		Eosinophils	CLC
		Eosinophils	PTGDR2
		Eosinophils	EMR1
		Eosinophils	CD101
		Eosinophils	SYNJ1
		Eosinophils	CCR3
		Eosinophils	HIST1H1C
		Eosinophils	KCNH2
		Eosinophils	IL5RA
		Eosinophils	IL5RA
		Eosinophils	GALC
		Eosinophils	CAT
		Eosinophils	TIPARP
		Eosinophils	SYNJ1
		Eosinophils	TKTL1
		Eosinophils	LRP5L
		Eosinophils	RRP12
		Eosinophils	TKTL1
		Eosinophils	RCOR3
		Eosinophils	SMPD3
		Eosinophils	CYSLTR2
		Eosinophils	HRH4
		Eosinophils	ACACB
		Eosinophils	C9orf156
		Eosinophils	ACACB
		Eosinophils	ACACB
		Eosinophils	MYO15B
		iDC	BLVRB
		iDC	TACSTD2
		iDC	CSF1R
		iDC	F13A1
		iDC	GSTT1
		iDC	RAP1GAP
		iDC	VASH1
		iDC	FABP4
		iDC	PREP
		iDC	MMP12
		iDC	CTNS
		iDC	SYT17
		iDC	CD1C
		iDC	GUCA1A
		iDC	CLEC10A
		iDC	CD1B
		iDC	CH25H
		iDC	PPARG
		iDC	CD1E
		iDC	ABCG2
		iDC	FZD2
		iDC	CD1A
		iDC	CD1E
		iDC	SLC7A8
		iDC	PDXK
		iDC	NUDT9
		iDC	MS4A6A
		iDC	HS3ST2
		iDC	DCSTAMP
		iDC	LMAN2L
		Macrophages	EMP1
		Macrophages	SCARB2
		Macrophages	RAI14
		Macrophages	CTSK
		Macrophages	APOE
		Macrophages	CD163
		Macrophages	FDX1
		Macrophages	SCG5
		Macrophages	CYBB
		Macrophages	ME1
		Macrophages	GPC4
		Macrophages	GPC4
		Macrophages	KAL1
		Macrophages	SULT1C2
		Macrophages	MARCO
		Macrophages	CCL7
		Macrophages	CHIT1
		Macrophages	MSR1
		Macrophages	CHI3L1
		Macrophages	CD84
		Macrophages	SULT1C2
		Macrophages	PTGDS
		Macrophages	MSR1
		Macrophages	PTGDS
		Macrophages	SGMS1
		Macrophages	BCAT1
		Macrophages	BCAT1
		Macrophages	FN1
		Macrophages	MSR1
		Macrophages	CXCL5
		Macrophages	CD163
		Macrophages	GM2A
		Macrophages	ATG7
		Macrophages	PCOLCE2
		Macrophages	MS4A4A
		Macrophages	CLEC5A
		Macrophages	DNASE2B
		Macrophages	COLEC12
		Macrophages	COL8A2
		Mast cells	ABCC4
		Mast cells	MPO
		Mast cells	SCG2
		Mast cells	MAOB
		Mast cells	VWA5A
		Mast cells	KIT
		Mast cells	PTGS1
		Mast cells	CALB2
		Mast cells	CPA3
		Mast cells	CTSG
		Mast cells	TPSAB1
		Mast cells	SLC18A2
		Mast cells	ADCYAP1
		Mast cells	TAL1
		Mast cells	SIGLEC6
		Mast cells	SIGLEC6
		Mast cells	NR0B1
		Mast cells	CEACAM8
		Mast cells	HPGDS
		Mast cells	ELANE
		Mast cells	HDC
		Mast cells	TPSB2
		Mast cells	MS4A2
		Mast cells	MS4A2
		Mast cells	TPSAB1
		Mast cells	GATA2
		Mast cells	TPSAB1
		Mast cells	VWA5A
		Mast cells	SIGLEC6
		Mast cells	HPGD
		Mast cells	PRG2
		Mast cells	PPM1H
		Mast cells	CMA1
		Mast cells	LINC01140
		Mast cells	TPSAB1
		Mast cells	MLPH
		Mast cells	SLC24A3
		Mast cells	SLC24A3
		Neutrophils	CD93
		Neutrophils	CD93
		Neutrophils	MME
		Neutrophils	MME
		Neutrophils	CSF3R
		Neutrophils	FCGR3B
		Neutrophils	TECPR2
		Neutrophils	FPR1
		Neutrophils	BST1
		Neutrophils	S100A12
		Neutrophils	SLC22A4
		Neutrophils	TNFRSF10C
		Neutrophils	CYP4F3
		Neutrophils	MGAM
		Neutrophils	CXCR2
		Neutrophils	CXCR1
		Neutrophils	FCAR
		Neutrophils	CEACAM3
		Neutrophils	LILRB2
		Neutrophils	FPR2
		Neutrophils	FPR2
		Neutrophils	CEACAM3
		Neutrophils	TNFRSF10C
		Neutrophils	FCAR
		Neutrophils	KCNJ15
		Neutrophils	FCAR
		Neutrophils	G0S2
		Neutrophils	ALPL
		Neutrophils	SLC25A37
		Neutrophils	CPPED1
		Neutrophils	DYSF
		Neutrophils	HPSE
		Neutrophils	SIGLEC5
		Neutrophils	VNN3
		Neutrophils	CRISPLD2
		NK CD56bright cells	DUSP4
		NK CD56bright cells	DUSP4
		NK CD56bright cells	PLA2G6
		NK CD56bright cells	RRAD
		NK CD56bright cells	FOXJ1
		NK CD56bright cells	XCL1
		NK CD56bright cells	MPPED1
		NK CD56bright cells	PLA2G6
		NK CD56bright cells	MUC3B
		NK CD56bright cells	LPCAT4
		NK CD56bright cells	PLA2G6
		NK CD56bright cells	TRAPPC9
		NK CD56bright cells	MADD
		NK CD56dim cells	GTF3C1
		NK CD56dim cells	KIR2DL3
		NK CD56dim cells	KIR2DS5
		NK CD56dim cells	GZMB
		NK CD56dim cells	KIR3DS1
		NK CD56dim cells	KIR2DS2
		NK CD56dim cells	KIR3DL1
		NK CD56dim cells	TTC38
		NK CD56dim cells	KIR2DS4
		NK CD56dim cells	KIR3DL3
		NK CD56dim cells	PMEPA1
		NK CD56dim cells	S1PR5
		NK CD56dim cells	IL21R
		NK cells	IGFBP5
		NK cells	MAPRE3
		NK cells	ZNF747
		NK cells	XCL1
		NK cells	ZNF205
		NK cells	TCTN2
		NK cells	TRPV6
		NK cells	FGF18
		NK cells	BCL2
		NK cells	TBXA2R
		NK cells	NCR1
		NK cells	CDC5L
		NK cells	MRC2
		NK cells	FZR1
		NK cells	ALDH1B1
		NK cells	ADARB1
		NK cells	PSMD4
		NK cells	FUT5
		NK cells	FZR1
		NK cells	APBB2
		NK cells	PDLIM4
		NK cells	ZNF528
		NK cells	MCM3AP
		NK cells	LDB3
		NK cells	GNAS
		NK cells	NCR1
		NK cells	NCR1
		NK cells	TINAGL1
		NK cells	PRX
		NK cells	SLC30A5
		NK cells	KANK2
		pDC	IL3RA
		T cells	ITM2A
		T cells	LCK
		T cells	LCK
		T cells	CD3E
		T cells	SKAP1
		T cells	CD2
		T cells	CD28
		T cells	CD96
		T cells	CD3G
		T cells	TRAC
		T cells	TRAC
		T cells	PRKCQ
		T cells	PRKCQ
		T cells	SH2D1A
		T cells	TRBC1
		T cells	NCALD
		T cells	TRBC1
		T cells	CD3D
		T cells	YME1L1
		T cells	CD6
		T cells	TRDV3
		T cells	TRAT1
		T cells	BCL11B
		T helper cells	UBE2L3
		T helper cells	ANP32B
		T helper cells	NAP1L4
		T helper cells	RPA1
		T helper cells	SEC24C
		T helper cells	ITM2A
		T helper cells	SLC25A12
		T helper cells	ASF1A
		T helper cells	ATF2
		T helper cells	BATF
		T helper cells	GOLGA8A
		T helper cells	ICOS
		T helper cells	CD28
		T helper cells	FRYL
		T helper cells	PPP2R5C
		T helper cells	SRSF10
		T helper cells	LRBA
		T helper cells	FAM111A
		T helper cells	NUP107
		T helper cells	PHF10
		T helper cells	BORA
		T helper cells	DDX50
		Tcm	SLC7A6
		Tcm	AQP3
		Tcm	CLUAP1
		Tcm	FYB
		Tcm	USP9Y
		Tcm	TXK
		Tcm	KLF12
		Tcm	CASP8
		Tcm	CEP68
		Tcm	ATM
		Tcm	PCM1
		Tcm	CDC14A
		Tcm	NFATC3
		Tcm	TIMM8A
		Tcm	ATM
		Tcm	HNRNPH1
		Tcm	CREBZF
		Tcm	TXLNGY
		Tcm	CYLD
		Tcm	MAP3K1
		Tcm	DOCK9
		Tcm	N4BP2L2-IT2
		Tcm	PCNX
		Tcm	REPS1
		Tcm	TRAF3IP3
		Tcm	PHC3
		Tcm	NMT2
		Tcm	KMT2A
		Tcm	SPDYE2
		Tcm	STX16
		Tcm	NEFL
		Tem	TBCD
		Tem	TBC1D5
		Tem	NFATC4
		Tem	PRKY
		Tem	CCR2
		Tem	LTK
		Tem	CCR2
		Tem	MEFV
		Tem	DDX17
		Tem	SND1-IT1
		Tem	FLI1
		Tem	FLI1
		Tem	AKT3
		Tem	EZR
		Tem	TCRA
		Tem	GDPD5
		TFH	STK39
		TFH	PTPN13
		TFH	CHGB
		TFH	TOX
		TFH	CDK5R1
		TFH	CXCL13
		TFH	PVALB
		TFH	CXCR5
		TFH	MAF
		TFH	PDCD1
		TFH	ICA1
		TFH	LDLRAD4
		TFH	MYO7A
		TFH	MAF
		TFH	LDLRAD4
		TFH	TSHR
		TFH	ST8SIA1
		TFH	MYO6
		TFH	ICA1
		TFH	SMAD1
		TFH	CHI3L2
		TFH	PASK
		TFH	HIST1H4J
		TFH	CXCR5
		TFH	PASK
		TFH	MKL2
		TFH	POMT1
		TFH	MAGEH1
		TFH	HEY1
		TFH	SH3TC1
		TFH	B3GAT1
		TFH	KCNK5
		TFH	THADA
		TFH	SIRPG
		TFH	SLC7A10
		TFH	KIAA1324
		TFH	MYO7A
		TFH	HEY1
		TFH	THADA
		TFH	ZNF764
		Tgd	FEZ1
		Tgd	C1orf61
		Tgd	CD160
		Tgd	TRDC
		Th1 cells	APOD
		Th1 cells	BST2
		Th1 cells	DPP4
		Th1 cells	CCL4
		Th1 cells	SGCB
		Th1 cells	LRP8
		Th1 cells	BTG3
		Th1 cells	SYNGR3
		Th1 cells	CD38
		Th1 cells	CD70
		Th1 cells	DGKI
		Th1 cells	LTA
		Th1 cells	IL12RB2
		Th1 cells	DUSP5
		Th1 cells	LRRN3
		Th1 cells	CSF2
		Th1 cells	IFNG
		Th1 cells	CMAHP
		Th1 cells	DPP4
		Th1 cells	ATP9A
		Th1 cells	APBB2
		Th1 cells	DOK5
		Th1 cells	EGFL6
		Th1 cells	ZBTB32
		Th1 cells	IL22
		Th1 cells	CTLA4
		Th1 cells	HBEGF
		Th1 cells	APBB2
		Th17 cells	IL17RA
		Th17 cells	RORC
		Th17 cells	IL17A
		Th17 cells	IL17A
		Th2 cells	DHFR
		Th2 cells	SNRPD1
		Th2 cells	GSTA4
		Th2 cells	SMAD2
		Th2 cells	SMAD2
		Th2 cells	MB
		Th2 cells	CDC7
		Th2 cells	WDHD1
		Th2 cells	CDC25C
		Th2 cells	PMCH
		Th2 cells	CXCR6
		Th2 cells	LAIR2
		Th2 cells	PTGIS
		Th2 cells	ANK1
		Th2 cells	CENPF
		Th2 cells	GATA3
		Th2 cells	EVI5
		Th2 cells	BIRC5
		Th2 cells	PHEX
		Th2 cells	CXCR6
		Th2 cells	SLC39A14
		Th2 cells	MICAL2
		Th2 cells	ADCY1
		Th2 cells	LIMA1
		Th2 cells	NEIL3
		Th2 cells	HELLS
		Th2 cells	AHI1
		Th2 cells	AHI1
		Th2 cells	IL26
		Th2 cells	AHI1
		Th2 cells	DHFR
		TReg	FOXP3
		TReg	FOXP3

## Sheet: S3
	Table-S3: Primers details of genes involved in signature.
	Gene	Forward	Reverse
	DDX10	GTGCGGAGCTTCAATCGCT	CCTGCCATTCGGGTTTCTTCA
	RBM34	TACAGGCTTGGACAGGTCG	CGTACACGGGTTGAATCTGGG
	RPL17	GTGTACCATTCCGACGTTACAA	TCTGCGTTTTTAAGCATGTGC
	FANCF	CTGTCTATCTGGGTCTGCTAAC	CTATTGTGCAACTCCTCCCA
	RSBN1L	ATGATCCCTGTGGCTGATATG	CACTTGTTCGAGGTAGGTACTG
	GAPDH	ACCCAGAAGACTGTGGATGG	CAGTGAGCTTCCCGTTCAG

## Sheet: S4
	Table-S4: Hazard ratios of cuproptosis related genes in BLCA.
	gene	HR	z	pvalue	lower	upper
	ESD	1.49265	3.7766	0.000158982	1.21249	1.83754
	EVC	1.26529	3.76602	0.000165872	1.11946	1.43012
	BRMS1L	1.5319	3.75833	0.000171054	1.2264	1.91349
	MITD1	0.598344	-3.49836	0.000468123	0.448733	0.797838
	ARCN1	1.62498	3.41251	0.000643685	1.22955	2.14757
	CAST	1.34849	3.3537	0.000797401	1.1323	1.60596
	DDX10	1.57036	3.2849	0.00102019	1.19965	2.05562
	MTMR2	1.55288	3.28205	0.00103056	1.19397	2.01968
	UCHL5	1.506	3.26	0.00111413	1.17737	1.92636
	ANAPC4	0.626846	-3.20986	0.00132802	0.471309	0.833712
	PRMT6	1.3287	3.20349	0.00135774	1.11664	1.58105
	ZNF195	0.70341	-3.16881	0.00153067	0.565854	0.874406
	CUL1	1.57687	3.12244	0.00179361	1.18478	2.09871
	PIK3C3	1.48639	3.12157	0.00179889	1.15892	1.90639
	RDX	1.24475	3.0914	0.00199215	1.08343	1.43009
	STT3A	1.4867	2.98837	0.00280468	1.14622	1.92831
	SRP54	1.48103	2.9306	0.00338306	1.13892	1.9259
	NRD1	1.49262	2.93052	0.00338395	1.14185	1.95115
	ETF1	1.43806	2.92904	0.00340015	1.12772	1.83381
	ACVR1	1.33498	2.92286	0.00346827	1.09986	1.62036
	AZI2	1.40925	2.8851	0.00391291	1.11628	1.7791
	NLN	1.35008	2.86545	0.00416422	1.0995	1.65777
	DYNC1H1	1.46166	2.84504	0.00444053	1.12534	1.8985
	HNMT	0.836142	-2.82737	0.00469314	0.73859	0.946578
	MORF4L1	1.46433	2.80863	0.00497533	1.12215	1.91086
	RNASEH1	1.36046	2.79535	0.00518436	1.09636	1.68819
	SLC31A1	1.34873	2.77994	0.00543686	1.09225	1.66542
	ITFG1	1.36187	2.76869	0.00562814	1.09441	1.69468
	IARS	1.31744	2.75288	0.00590734	1.08265	1.60316
	IARS2	1.35627	2.73821	0.00617739	1.09047	1.68684
	ATP5A1	1.38757	2.73148	0.00630509	1.09693	1.75522
	CCT6A	1.33053	2.72944	0.00634428	1.08384	1.63337
	TMED10	1.48942	2.71446	0.00663834	1.1171	1.98583
	MRFAP1L1	0.757073	-2.68262	0.0073048	0.61778	0.927773
	PPP2CB	1.36218	2.66235	0.00775966	1.08496	1.71022
	RPL17	1.34057	2.61663	0.00888014	1.07633	1.66969
	USP5	1.39822	2.6137	0.00895667	1.08746	1.7978
	PAFAH1B2	1.48568	2.57992	0.00988223	1.0998	2.00696
	UTP18	1.39238	2.56919	0.0101935	1.08166	1.79237
	AGPAT5	1.27303	2.56255	0.0103905	1.05841	1.53116
	COPS2	1.46553	2.56231	0.0103977	1.09401	1.96321
	GBE1	1.25789	2.55482	0.0106241	1.05487	1.49997
	MTPN	1.33203	2.54577	0.0109036	1.0682	1.66103
	PRTFDC1	1.1452	2.51366	0.0119484	1.03031	1.27289
	ATXN1	1.23775	2.51138	0.012026	1.04795	1.46193
	DDX21	1.23918	2.50696	0.0121773	1.0479	1.46537
	NSUN6	0.773265	-2.50638	0.0121974	0.632416	0.945484
	PANX1	1.23864	2.50512	0.0122411	1.04767	1.46441
	COX7B	0.698285	-2.50504	0.0122439	0.527232	0.924832
	SMAD4	1.36287	2.49844	0.0124741	1.069	1.73753
	TUBGCP6	0.734898	-2.49805	0.0124877	0.577124	0.935804
	HERPUD2	1.52123	2.48851	0.0128281	1.09319	2.11687
	STRAP	1.32864	2.4747	0.0133347	1.06089	1.66398
	XPO5	1.31816	2.46363	0.0137537	1.0581	1.64214
	IPO7	1.27718	2.45936	0.0139184	1.05093	1.55213
	RIOK2	1.44221	2.43997	0.0146883	1.0747	1.9354
	MSH6	1.26205	2.43708	0.0148063	1.04662	1.52182
	SNX19	1.25639	2.42622	0.0152569	1.04484	1.51077
	MYLIP	0.851397	-2.42489	0.015313	0.747585	0.969626
	UBE2G1	1.31112	2.41262	0.0158384	1.05214	1.63386
	NPTN	1.31167	2.41252	0.0158427	1.05221	1.6351
	C6orf203	0.739912	-2.40981	0.015961	0.579135	0.945322
	GLRX2	1.3792	2.4019	0.0163101	1.06094	1.79292
	ASCC3	1.25145	2.40003	0.0163937	1.04199	1.50302
	PJA2	1.26588	2.39947	0.0164189	1.04413	1.53472
	GCH1	0.801273	-2.39872	0.0164525	0.668591	0.960285
	DCUN1D5	1.22879	2.39594	0.0165777	1.0382	1.45436
	MIB1	1.28046	2.39448	0.0166439	1.04588	1.56765
	DPH5	1.41911	2.3888	0.0169035	1.06485	1.89123
	KLHL20	1.29244	2.3887	0.0169082	1.04712	1.59523
	LTA4H	1.37294	2.38252	0.0171948	1.05782	1.78192
	PIGV	1.36645	2.35475	0.0185351	1.05374	1.77196
	CCNT2	0.791113	-2.34837	0.0188558	0.65059	0.961987
	TSGA10	0.722899	-2.34087	0.0192388	0.550918	0.948569
	STRN3	1.3204	2.33315	0.0196404	1.04546	1.66765
	KLHL7	1.36751	2.32656	0.0199887	1.05055	1.78008
	FOXA1	0.925028	-2.32125	0.0202731	0.866119	0.987944
	LMBR1	1.34742	2.3211	0.0202814	1.04749	1.73322
	TOR1AIP1	1.3181	2.31812	0.0204425	1.0436	1.6648
	MNAT1	1.30483	2.31232	0.0207601	1.04138	1.63493
	YME1L1	1.32083	2.31133	0.0208145	1.04321	1.67233
	AKAP13	1.26045	2.30688	0.0210617	1.03542	1.53437
	TRAF5	0.792761	-2.28017	0.0225973	0.649304	0.967913
	ZNF254	0.836717	-2.266	0.0234517	0.717155	0.976212
	HIAT1	1.30136	2.25148	0.0243552	1.03469	1.63674
	DDX47	0.701767	-2.25046	0.0244197	0.515513	0.955314
	NDUFS1	1.3306	2.24379	0.0248459	1.03679	1.70767
	PHKB	1.30283	2.23851	0.0251875	1.03347	1.64239
	CD2AP	0.821205	-2.23031	0.0257268	0.690673	0.976406
	NCBP1	1.29051	2.22094	0.0263547	1.03042	1.61625
	SKAP2	1.24798	2.22082	0.0263632	1.02636	1.51744
	PPP1CB	1.33257	2.21598	0.0266927	1.03373	1.71782
	HSPA8	1.20699	2.21351	0.0268623	1.02178	1.42577
	AGL	1.25067	2.21025	0.0270875	1.02565	1.52505
	ACTR10	1.37177	2.19971	0.0278275	1.03505	1.81803
	ABCE1	1.29397	2.19872	0.0278978	1.02838	1.62815
	ECD	1.34338	2.1944	0.0282067	1.03204	1.74864
	ABCB10	1.28405	2.19044	0.0284926	1.02666	1.60599
	KLHL21	1.20795	2.18863	0.0286236	1.01994	1.43063
	FANCC	1.24402	2.18697	0.0287444	1.02292	1.5129
	MRPS27	1.32427	2.18454	0.0289225	1.02929	1.70377
	TOR1B	1.28571	2.18062	0.0292115	1.02576	1.61154
	KIAA0895	1.20041	2.17236	0.0298287	1.01802	1.41548
	CASP6	0.782335	-2.16786	0.0301693	0.626627	0.976734
	RPA1	1.2488	2.16203	0.030616	1.02098	1.52746
	GAB2	1.18144	2.1523	0.031374	1.01501	1.37515
	HAT1	1.27157	2.13308	0.032918	1.01969	1.58568
	DMWD	1.32934	2.12284	0.0337675	1.02208	1.72896
	RNF11	1.27902	2.11882	0.0341056	1.01862	1.60599
	MED8	1.30989	2.10675	0.0351397	1.01899	1.68384
	PTGES3	1.31547	2.09919	0.0358002	1.01835	1.69928
	NUP133	1.32502	2.08093	0.0374402	1.01649	1.72718
	SMC2	1.18012	2.0792	0.0375992	1.00954	1.37952
	SLC35E1	1.32043	2.07867	0.0376481	1.016	1.71607
	SLMAP	1.21572	2.07633	0.0378631	1.01101	1.46189
	MLH1	1.29163	2.07449	0.0380338	1.01423	1.64491
	NUFIP1	1.32447	2.07347	0.038129	1.0155	1.72743
	SLC22A5	0.802308	-2.06984	0.0384672	0.651269	0.988375
	ZNF124	0.813583	-2.06968	0.0384821	0.669196	0.989123
	RPUSD4	1.35039	2.06707	0.0387273	1.01569	1.79539
	KLHL3	0.79244	-2.06642	0.0387893	0.635532	0.988087
	UBLCP1	1.24361	2.064	0.0390175	1.01105	1.52965
	SLC30A5	1.31541	2.05685	0.0397011	1.013	1.70811
	FAM3C	1.17366	2.05638	0.0397454	1.00754	1.36718
	BTBD1	1.33386	2.04152	0.0411996	1.01157	1.75884
	DSCR3	1.29667	2.03536	0.0418148	1.00967	1.66525
	SF3A1	1.27839	2.03058	0.0422978	1.00858	1.62038
	CSNK2A2	1.35446	2.02299	0.0430741	1.0095	1.81731
	PSEN1	1.36001	2.02261	0.0431134	1.00957	1.8321
	RRP15	1.31376	2.01563	0.043839	1.00756	1.713
	RAB18	1.31412	1.99783	0.0457351	1.00519	1.71799
	WASF2	1.1834	1.99739	0.0457827	1.00316	1.39601
	REEP3	1.21654	1.99318	0.0462418	1.00327	1.47514
	STAT6	0.829358	-1.98948	0.0466478	0.689747	0.997228
	LDOC1L	1.15944	1.98491	0.047155	1.00186	1.34181
	PSMA6	1.25693	1.98322	0.0473434	1.00268	1.57565
	UBQLN1	1.24624	1.97262	0.0485384	1.00141	1.55091
	LANCL1	1.21887	1.97	0.0488386	1.00101	1.48415
	FASTKD2	1.32247	1.96898	0.0489559	1.00128	1.74668
	SNX2	1.24714	1.96876	0.0489805	1.00099	1.55383
	CCDC47	1.25744	1.96113	0.0498644	1.00014	1.58095
	APEX1	1.31596	1.95574	0.0504961	0.999407	1.73277
	NIP7	1.244	1.95048	0.0511187	0.998939	1.54918
	SH3PXD2A	1.16819	1.93914	0.052484	0.998332	1.36694
	ANKRD13C	1.32522	1.93659	0.052796	0.996607	1.76219
	PPP3CA	1.22416	1.92892	0.0537409	0.99675	1.50346
	RWDD3	0.767787	-1.9186	0.0550347	0.586149	1.00571
	ZNF552	0.876776	-1.91062	0.0560529	0.76613	1.0034
	UBE2Q2	1.22877	1.90947	0.0562012	0.994567	1.51813
	CRADD	1.30126	1.90738	0.0564715	0.992766	1.70561
	C10orf76	1.35201	1.89601	0.0579586	0.989879	1.84662
	ATP5F1	1.33384	1.89404	0.0582198	0.990024	1.79705
	SBDS	1.27827	1.89028	0.05872	0.990991	1.64883
	NCKAP1	1.22515	1.88342	0.0596438	0.991781	1.51342
	VPS4B	1.22695	1.87762	0.0604327	0.991071	1.51898
	ERCC8	1.36525	1.87695	0.0605247	0.986325	1.88974
	FANCF	0.838329	-1.86966	0.0615312	0.696835	1.00855
	MSH3	1.25209	1.86207	0.0625938	0.98825	1.58638
	CCNC	1.24797	1.85653	0.0633777	0.987735	1.57677
	XRCC6BP1	1.21383	1.85642	0.0633934	0.98925	1.48941
	COG5	1.2423	1.85144	0.064107	0.987362	1.56306
	GAPVD1	1.25882	1.84909	0.064445	0.986293	1.60664
	MAPK6	1.16739	1.84859	0.0645167	0.990719	1.37557
	AURKA	1.15062	1.84458	0.065098	0.991262	1.3356
	ZNF143	1.3522	1.84367	0.0652314	0.981147	1.86359
	MAPKAP1	1.29112	1.84227	0.0654358	0.983809	1.69441
	PRIM1	1.16624	1.84105	0.0656148	0.990116	1.37369
	PSMD11	1.22923	1.83673	0.0662498	0.986248	1.53209
	DOCK7	1.22179	1.83282	0.0668294	0.9862	1.51367
	RAB10	1.24105	1.83104	0.0670938	0.98491	1.56379
	DNAJB6	1.26368	1.82967	0.0672989	0.983473	1.62372
	CTDSPL2	1.24617	1.82495	0.0680091	0.98385	1.57843
	CBR4	0.827954	-1.8185	0.0689881	0.675514	1.0148
	USP8	1.2899	1.81771	0.0691086	0.980275	1.69733
	CHEK1	1.18173	1.81223	0.0699506	0.98648	1.41562
	MCM6	1.16053	1.80727	0.0707205	0.9875	1.36387
	KIAA1279	1.24558	1.79135	0.0732371	0.979542	1.58387
	MSH2	1.17713	1.78989	0.0734708	0.984624	1.40728
	ZC3H8	0.79544	-1.78273	0.0746304	0.618491	1.02301
	C2orf15	0.787342	-1.77976	0.0751146	0.60508	1.0245
	NUP155	1.17477	1.77531	0.0758466	0.983386	1.4034
	DHX9	1.25046	1.76637	0.0773335	0.975801	1.60243
	ME2	1.22922	1.76267	0.0779554	0.977165	1.5463
	EIF4G2	1.23059	1.75843	0.0786739	0.9765	1.55079
	DENND1A	1.22056	1.75658	0.0789893	0.977188	1.52454
	ZNF160	0.835138	-1.75531	0.0792067	0.682959	1.02123
	USP1	1.1517	1.75488	0.0792793	0.98363	1.34849
	ASXL2	1.21841	1.7539	0.0794484	0.977058	1.51937
	ACP1	1.25557	1.74961	0.0801855	0.973008	1.6202
	SNAP23	1.24611	1.74044	0.0817823	0.972629	1.59647
	ATP5B	1.22829	1.74039	0.0817912	0.974391	1.54836
	PDCD10	1.233	1.7387	0.0820872	0.973698	1.56136
	EI24	1.28125	1.73798	0.0822143	0.968841	1.6944
	MAPK14	1.23209	1.72683	0.084198	0.972216	1.56144
	CSNK1A1	1.16575	1.72239	0.0849993	0.979068	1.38803
	PICALM	1.24027	1.72037	0.0853643	0.970457	1.5851
	GART	1.20537	1.7161	0.0861441	0.973806	1.492
	LARS2	1.22215	1.71372	0.0865796	0.971586	1.53733
	FBXO8	1.21438	1.71029	0.0872123	0.972043	1.51715
	STT3B	1.21496	1.70901	0.0874488	0.971813	1.51895
	USP3	0.807086	-1.70891	0.0874674	0.631198	1.03199
	MAP2K4	1.25537	1.70844	0.0875543	0.967072	1.6296
	LETMD1	0.792493	-1.70411	0.088361	0.606493	1.03554
	GTF2H3	1.20819	1.70127	0.0888927	0.971651	1.50232
	PTCD2	1.32713	1.70101	0.088942	0.957829	1.83881
	TUBA1C	1.16526	1.70001	0.0891284	0.976885	1.38996
	ST13	1.24654	1.69865	0.0893852	0.966666	1.60746
	DCTN6	1.23285	1.68932	0.0911588	0.96702	1.57175
	MDH1	1.26733	1.68589	0.0918174	0.962218	1.66918
	CKAP5	1.17908	1.68279	0.0924152	0.973231	1.42847
	MCM2	1.12813	1.68165	0.0926372	0.980245	1.29832
	FASTKD1	0.79587	-1.67893	0.0931649	0.609659	1.03896
	TMEM106B	1.20824	1.67751	0.0934423	0.968652	1.50708
	SLC25A13	1.20095	1.67516	0.0939035	0.969346	1.4879
	DENND4A	1.24968	1.67473	0.0939872	0.96275	1.62212
	POLE3	1.19269	1.67166	0.0945921	0.970067	1.4664
	SLC30A6	1.25746	1.67119	0.0946837	0.961187	1.64506
	NAP1L1	1.22225	1.66679	0.0955554	0.965317	1.54756
	MORF4L2	1.25882	1.66496	0.0959201	0.960037	1.65059
	ZBED5	0.801854	-1.66408	0.0960964	0.618214	1.04005
	COPS4	1.22701	1.65967	0.0969802	0.963661	1.56233
	CWF19L2	1.21767	1.6587	0.0971763	0.964862	1.53673
	FASTKD3	0.828373	-1.65375	0.0981779	0.662689	1.03548
	GFM2	1.21204	1.64333	0.100315	0.963625	1.52448
	VTI1B	1.29188	1.64195	0.100601	0.951609	1.75382
	TM2D1	1.23982	1.64129	0.100737	0.959121	1.60267
	EXOSC2	1.21359	1.64007	0.100991	0.962946	1.52948
	TRIM23	1.23675	1.62999	0.103104	0.957897	1.59677
	COMMD3	0.799272	-1.62806	0.103512	0.610312	1.04674
	ILDR1	0.901743	-1.61762	0.105744	0.795536	1.02213
	SETMAR	0.855498	-1.61631	0.106027	0.707989	1.03374
	TMTC3	1.15742	1.61543	0.106217	0.969302	1.38205
	SNF8	1.26112	1.61445	0.106429	0.951562	1.67137
	RBM34	0.701481	-1.60351	0.108821	0.454781	1.08201
	YWHAG	1.20458	1.60184	0.109191	0.959241	1.51267
	INTS10	1.23495	1.60172	0.109217	0.953898	1.5988
	GTPBP8	1.25096	1.60093	0.109392	0.951025	1.64549
	UBE2E1	1.2283	1.59922	0.109772	0.954674	1.58036
	C5orf24	1.20563	1.58536	0.112885	0.956775	1.5192
	KBTBD6	1.205	1.58471	0.113032	0.956803	1.51757
	FYCO1	1.15668	1.57858	0.114432	0.965446	1.3858
	PMS2	1.19888	1.57771	0.114633	0.957003	1.5019
	UBE3A	1.21888	1.57523	0.115204	0.952808	1.55924
	KIAA0391	1.55481	1.57288	0.115746	0.897075	2.6948
	FBXO22	1.23192	1.57034	0.116336	0.949567	1.59822
	WDR61	1.24667	1.56954	0.116523	0.946633	1.64181
	SNX13	1.18303	1.56852	0.11676	0.958921	1.45952
	GHITM	1.20611	1.56315	0.118018	0.953541	1.52558
	ZNF561	0.848659	-1.56239	0.118196	0.690766	1.04264
	DR1	1.23839	1.55654	0.11958	0.946092	1.62098
	APPBP2	1.21372	1.54624	0.122047	0.949495	1.55147
	PTS	1.24321	1.54157	0.123177	0.942627	1.63964
	IDH1	0.913307	-1.53653	0.124408	0.813543	1.02531
	TXNL1	1.21808	1.53538	0.12469	0.946909	1.5669
	ANKRA2	0.84333	-1.53145	0.125658	0.678093	1.04883
	BCKDHB	0.87963	-1.52512	0.127229	0.745966	1.03724
	DIS3L	1.21644	1.51987	0.128543	0.944847	1.5661
	CCNB1	1.11769	1.51859	0.128866	0.968179	1.29029
	LARP7	0.795565	-1.51499	0.129775	0.591804	1.06948
	PDCD6IP	1.22744	1.51023	0.130984	0.940798	1.60143
	PHF14	1.20986	1.50926	0.131231	0.9447	1.54943
	PRPSAP2	1.1903	1.50918	0.131253	0.949295	1.4925
	MRPL45	1.17461	1.50845	0.131439	0.95297	1.4478
	MCTS1	1.23147	1.50788	0.131585	0.939485	1.6142
	ANP32B	1.16187	1.50689	0.131839	0.955893	1.41222
	BZW1	1.18486	1.49945	0.133758	0.949239	1.47896
	FANCL	0.847385	-1.49766	0.134221	0.682278	1.05245
	C7orf25	0.660634	-1.49418	0.13513	0.383529	1.13795
	ZNF92	0.869166	-1.49329	0.135362	0.72306	1.0448
	PRPF4	1.17797	1.49134	0.135872	0.949834	1.4609
	RAD50	1.17604	1.48525	0.137477	0.949493	1.45664
	YAP1	1.13005	1.484	0.13781	0.961545	1.32809
	GNG12	1.12208	1.47764	0.139503	0.963102	1.30729
	SPRY2	1.09326	1.47691	0.1397	0.971257	1.23059
	TBPL1	1.21094	1.47219	0.140969	0.938555	1.56237
	VPS26A	1.20474	1.46223	0.143677	0.938565	1.54641
	UBL3	1.12799	1.44962	0.147165	0.958486	1.32747
	PIK3C2A	1.16985	1.44648	0.148042	0.945834	1.44692
	NEK1	1.18804	1.44491	0.148484	0.940427	1.50086
	OSBPL9	1.21447	1.44312	0.148988	0.932775	1.58124
	OTUD4	1.17469	1.43858	0.150269	0.943316	1.46283
	ARV1	0.818647	-1.43659	0.150833	0.623065	1.07562
	ADSS	1.21214	1.4305	0.152572	0.931268	1.57774
	CPT2	1.18935	1.43016	0.152671	0.937782	1.5084
	BMPR2	1.16461	1.42747	0.153444	0.944742	1.43564
	JAK1	1.16	1.42637	0.15376	0.94599	1.42243
	KLHDC3	1.17337	1.42631	0.15378	0.941935	1.46166
	NSUN4	1.25253	1.42572	0.153948	0.919089	1.70694
	AGGF1	1.20327	1.4253	0.15407	0.932942	1.55192
	UQCRB	0.815361	-1.40716	0.159381	0.613583	1.08349
	UQCRC2	1.18186	1.4053	0.159933	0.936178	1.49202
	RPS5	1.16971	1.39835	0.162008	0.938984	1.45713
	RBM3	1.17339	1.39274	0.1637	0.936953	1.46949
	ZNF425	0.850947	-1.39217	0.163871	0.677979	1.06804
	PSMC6	1.2365	1.39204	0.163911	0.917035	1.66726
	FKBP3	1.18749	1.39126	0.164145	0.932169	1.51273
	MRPS14	1.225	1.38719	0.165383	0.919622	1.63178
	LCMT2	1.18772	1.38705	0.165426	0.931408	1.51457
	DOLPP1	1.16821	1.38542	0.165925	0.937557	1.45561
	IMPA1	0.862435	-1.38381	0.166415	0.699347	1.06356
	C11orf58	1.18664	1.38361	0.166479	0.931198	1.51215
	RNF44	0.860105	-1.37767	0.168305	0.694129	1.06577
	ZBTB41	1.15964	1.37564	0.168934	0.939028	1.43207
	ECT2	1.10433	1.37418	0.169386	0.95858	1.27223
	LACTB	0.846682	-1.37415	0.169395	0.667771	1.07353
	CMAS	1.16203	1.36941	0.17087	0.937293	1.44065
	SETD4	0.831611	-1.36284	0.172933	0.637902	1.08414
	CEP57	1.19329	1.36028	0.173741	0.925052	1.53931
	ZMYND19	1.17456	1.35912	0.174109	0.931341	1.4813
	HIATL1	1.16466	1.35718	0.174722	0.934539	1.45146
	RPL5	1.19647	1.35594	0.175119	0.923203	1.55062
	MRPS36	0.823179	-1.35398	0.175741	0.621109	1.09099
	TSR2	0.826222	-1.35206	0.176355	0.626498	1.08962
	AEBP2	1.15795	1.34232	0.179491	0.934749	1.43444
	MAP3K5	0.891705	-1.34063	0.180041	0.75413	1.05438
	EIF2A	1.22985	1.3405	0.180084	0.90882	1.66427
	P4HA1	1.11046	1.3404	0.180117	0.952726	1.2943
	ZNF33B	0.867978	-1.34037	0.180124	0.705656	1.06764
	ATAD1	1.16264	1.33785	0.180947	0.932323	1.44987
	RINT1	1.21863	1.33566	0.18166	0.911722	1.62886
	BIRC6	1.15502	1.32944	0.183704	0.93393	1.42846
	FNDC3A	1.13077	1.32919	0.183784	0.943345	1.35544
	NOB1	1.1714	1.32335	0.185719	0.926719	1.48069
	DIS3	1.16879	1.32158	0.186307	0.92743	1.47295
	TMED7	1.16694	1.30629	0.191453	0.925655	1.47111
	TMEM5	1.20388	1.30415	0.192181	0.910915	1.59107
	SELT	1.19572	1.30224	0.192836	0.913674	1.56484
	ZNF181	0.841596	-1.30143	0.19311	0.649097	1.09118
	GBAS	1.14835	1.29956	0.193751	0.932118	1.41476
	PPP2CA	1.20023	1.28767	0.197859	0.909108	1.58459
	EEF1B2	1.15373	1.28573	0.198536	0.927754	1.43475
	USP9X	1.15429	1.28479	0.198867	0.927368	1.43674
	THOC7	1.20028	1.2765	0.20178	0.906882	1.58859
	FAM76B	0.850417	-1.26902	0.204434	0.66214	1.09223
	SEC61B	1.19076	1.26779	0.204872	0.909082	1.55971
	CCDC132	1.19277	1.26674	0.205247	0.908041	1.56677
	RPA3	1.14024	1.26344	0.206431	0.930207	1.39768
	BECN1	1.14789	1.25863	0.208164	0.926025	1.4229
	RFWD3	1.13677	1.25496	0.209495	0.930518	1.38873
	DENR	1.18263	1.24398	0.213506	0.907968	1.54039
	FBXL3	1.15426	1.24372	0.213604	0.920702	1.44707
	NUDT21	1.14289	1.23785	0.215772	0.925042	1.41205
	SBNO1	1.15107	1.23778	0.215798	0.921193	1.43831
	ECHDC1	0.859546	-1.22839	0.219301	0.675137	1.09433
	RABL2B	0.841962	-1.22714	0.219769	0.639693	1.10819
	VBP1	1.14553	1.22706	0.219802	0.922052	1.42318
	PLEKHA7	0.916483	-1.22566	0.220325	0.797182	1.05364
	COMMD10	1.15796	1.22137	0.221947	0.915129	1.46523
	UEVLD	1.17419	1.21906	0.222822	0.907018	1.52005
	ZFAND1	0.858368	-1.21752	0.223407	0.671276	1.0976
	EED	0.835817	-1.21422	0.224662	0.625727	1.11644
	PKD1	1.14847	1.21388	0.224794	0.918437	1.43611
	CNBP	1.20315	1.21157	0.225677	0.892045	1.62275
	PREPL	1.14618	1.21035	0.226146	0.918974	1.42955
	C9orf40	1.09514	1.20966	0.226409	0.945192	1.26887
	GFM1	1.15883	1.20559	0.227976	0.911884	1.47266
	MDC1	1.12581	1.20471	0.228315	0.928399	1.36521
	ISOC1	0.896741	-1.20114	0.229698	0.75064	1.07128
	PAIP2	1.16204	1.1972	0.231227	0.908752	1.48593
	DFFA	1.17671	1.19559	0.231858	0.901194	1.53646
	BCL2L13	1.17341	1.19488	0.232136	0.902676	1.52533
	PRRC1	1.15946	1.19479	0.23217	0.909596	1.47796
	TIMM23	1.19232	1.19373	0.232583	0.893233	1.59156
	ZNF24	1.15924	1.19353	0.232663	0.909472	1.47761
	RPL4	1.15878	1.19338	0.232719	0.909678	1.4761
	BTF3L4	1.19027	1.18631	0.235499	0.892621	1.58718
	SRI	0.872694	-1.18483	0.236085	0.696682	1.09317
	UBE2N	0.839166	-1.1793	0.238279	0.627026	1.12308
	DCUN1D1	1.15348	1.17899	0.238404	0.909755	1.46249
	CUL5	1.16174	1.17452	0.240185	0.904607	1.49196
	GTF2E1	1.16047	1.1722	0.241116	0.90482	1.48836
	EXOC1	0.849608	-1.16743	0.243038	0.646226	1.117
	KIF5B	1.13359	1.16681	0.243287	0.918294	1.39937
	UBE2H	1.15305	1.16106	0.245616	0.906656	1.46641
	RP2	0.888664	-1.16042	0.245878	0.72804	1.08473
	IDE	1.15316	1.15942	0.246283	0.906292	1.46727
	SLTM	0.862501	-1.15739	0.247115	0.671385	1.10802
	USP47	1.18604	1.15543	0.247913	0.887982	1.58415
	ANKRD17	1.13163	1.15339	0.248751	0.917156	1.39626
	CLPX	1.17549	1.1525	0.249117	0.892901	1.54751
	ANKRD49	0.843811	-1.14937	0.250403	0.631647	1.12724
	OSGEPL1	0.835337	-1.14783	0.251037	0.61438	1.13576
	ZNF320	0.921244	-1.14719	0.251305	0.800771	1.05984
	RPAIN	0.872826	-1.14426	0.252516	0.691424	1.10182
	GTF2I	1.0881	1.13949	0.254499	0.941018	1.25816
	MRPL9	1.13189	1.12919	0.258816	0.912884	1.40343
	NIPSNAP3A	1.13826	1.12902	0.25889	0.909089	1.42521
	MTX3	1.13872	1.12055	0.26248	0.90727	1.42922
	CETN3	1.15196	1.11901	0.263137	0.899143	1.47586
	PRMT3	1.14661	1.11538	0.264687	0.901591	1.45821
	NCOA4	1.12362	1.1139	0.265323	0.915277	1.37938
	VPS29	0.843777	-1.11186	0.266197	0.625437	1.13834
	MTRF1	0.874229	-1.11037	0.266841	0.68958	1.10832
	WEE1	1.105	1.10446	0.269392	0.925577	1.3192
	CCDC51	1.13586	1.10295	0.270049	0.905759	1.4244
	PERP	1.06846	1.09927	0.271651	0.949474	1.20236
	PSMA4	0.870812	-1.09567	0.273223	0.679924	1.11529
	REV1	0.881647	-1.09111	0.275225	0.703118	1.10551
	TMED2	1.14791	1.08758	0.276779	0.895254	1.47187
	PDHX	1.13477	1.08742	0.276852	0.90353	1.42518
	SHQ1	1.15112	1.0869	0.277082	0.893106	1.48368
	BCAS2	1.15061	1.08569	0.277617	0.893172	1.48226
	PPP1CC	1.15396	1.07956	0.28034	0.889777	1.49658
	C4orf29	0.844836	-1.07938	0.280421	0.622019	1.14747
	SPCS3	1.15181	1.07933	0.28044	0.891083	1.48883
	DUSP28	0.836381	-1.07781	0.281119	0.604365	1.15747
	ARFIP1	0.875428	-1.07776	0.281142	0.687298	1.11505
	COMMD8	1.13443	1.07556	0.282123	0.901483	1.42757
	RANBP2	1.14406	1.07447	0.282614	0.895018	1.46239
	ATP5S	1.19829	1.07381	0.282907	0.861329	1.66706
	PHOSPHO2	0.887319	-1.07316	0.2832	0.713273	1.10383
	DSN1	1.11283	1.07211	0.28367	0.915276	1.35301
	FEN1	1.08812	1.07179	0.283812	0.932411	1.26983
	PGBD2	0.874171	-1.06861	0.285247	0.683089	1.11871
	TYMS	1.07263	1.06793	0.285551	0.943117	1.21993
	ARMC10	1.19521	1.06745	0.285767	0.861483	1.65823
	C9orf78	1.16187	1.06605	0.286402	0.881785	1.53092
	AASDHPPT	1.1381	1.06566	0.286577	0.897125	1.44381
	TTC30B	1.13058	1.06522	0.286775	0.902049	1.417
	PPCS	1.15707	1.06496	0.286896	0.884609	1.51345
	SMEK2	1.15281	1.06335	0.287624	0.887003	1.49828
	RCN2	1.12095	1.06001	0.289142	0.907615	1.38442
	ARL6	1.15163	1.05936	0.289438	0.886903	1.49537
	PPIL3	0.884615	-1.05323	0.292236	0.704156	1.11132
	LIMS1	1.12046	1.05152	0.293021	0.906412	1.38505
	RAB3GAP1	1.15104	1.04881	0.294264	0.884971	1.49709
	LSM8	0.84212	-1.04804	0.294618	0.610682	1.16127
	NDUFA4	1.17393	1.04491	0.296063	0.868985	1.58589
	TSPYL1	1.12153	1.04307	0.296915	0.904096	1.39126
	PIK3R1	1.07508	1.03992	0.298376	0.937962	1.23223
	CHORDC1	1.12231	1.03714	0.29967	0.902424	1.39578
	TCP1	1.12019	1.0318	0.302164	0.902939	1.38972
	MDFIC	1.09518	1.02818	0.303864	0.920909	1.30243
	TMEM9B	1.15923	1.02462	0.305545	0.873815	1.53788
	UBE2B	1.14957	1.02333	0.306152	0.880226	1.50132
	KIF2C	1.07864	1.02278	0.306412	0.932988	1.24702
	RRAGB	0.889029	-1.02142	0.307057	0.709403	1.11414
	CDKN2B	1.0402	1.02106	0.307227	0.964411	1.12193
	TBCE	1.15026	1.01651	0.309385	0.878159	1.50668
	PLRG1	1.14523	1.01595	0.309653	0.881612	1.48767
	USP16	1.13953	1.0092	0.312878	0.884214	1.46858
	CRBN	0.876899	-1.00761	0.313642	0.679169	1.1322
	SEC23IP	1.138	1.00642	0.314213	0.884724	1.46378
	MINA	1.13955	1.00505	0.314873	0.883273	1.4702
	HSPE1	0.88115	-1.00332	0.315704	0.688187	1.12822
	LRRC40	1.12566	1.0021	0.316296	0.89302	1.41891
	TMEM39B	1.13974	1.00011	0.317259	0.882027	1.47274
	AFF4	1.09877	0.999244	0.317676	0.913416	1.32175
	PPP1R12A	1.11286	0.997736	0.318408	0.902008	1.37301
	HIBCH	0.90062	-0.995877	0.31931	0.732952	1.10664
	SNX7	1.09242	0.991772	0.321309	0.917327	1.30093
	SLC25A46	1.12682	0.986239	0.324016	0.888799	1.42858
	PCGF6	1.13042	0.985066	0.324592	0.885747	1.44268
	TOMM20	1.13559	0.982307	0.325949	0.88113	1.46353
	TPRKB	0.867928	-0.982038	0.326081	0.654197	1.15149
	TOM1L1	1.095	0.981439	0.326376	0.913486	1.31259
	PPM1G	1.13926	0.979593	0.327287	0.877673	1.47881
	ARHGEF12	1.10863	0.978562	0.327797	0.901745	1.36298
	CDCA8	1.07368	0.978227	0.327962	0.931142	1.23803
	ACTR8	1.14876	0.971957	0.331072	0.868513	1.51943
	ZKSCAN1	0.905425	-0.970976	0.33156	0.740897	1.10649
	GPD2	0.91378	-0.970878	0.331609	0.761712	1.09621
	CEP290	0.899967	-0.968671	0.33271	0.727129	1.11389
	DTWD1	1.17584	0.966175	0.333957	0.846526	1.63327
	TAF9	1.1559	0.962268	0.335915	0.860528	1.55264
	KCTD18	1.13551	0.959307	0.337404	0.875852	1.47214
	SUCLG2	1.10416	0.956688	0.338725	0.90131	1.35265
	IGBP1	0.867381	-0.955375	0.339388	0.647808	1.16138
	BAZ2B	0.897096	-0.951167	0.34152	0.717231	1.12207
	SNRPD1	1.12108	0.949275	0.342481	0.885426	1.41945
	GTF2H5	0.862354	-0.947436	0.343417	0.634801	1.17148
	PSMB7	1.11142	0.943559	0.345395	0.89244	1.38414
	TULP4	1.12166	0.943165	0.345596	0.883577	1.42391
	SLC24A1	1.11784	0.940529	0.346946	0.886264	1.40991
	TMEM182	0.896912	-0.939073	0.347693	0.714716	1.12555
	AGK	1.15647	0.93888	0.347793	0.853764	1.5665
	ACBD5	0.913087	-0.934708	0.349939	0.75459	1.10487
	CDC42	1.15986	0.933179	0.350728	0.849445	1.5837
	RPSA	1.1116	0.929724	0.352514	0.889374	1.38935
	TMEM59	1.12333	0.924999	0.354967	0.87799	1.43722
	SYF2	0.855241	-0.924891	0.355023	0.614009	1.19125
	RSBN1L	0.880323	-0.924337	0.355311	0.671832	1.15351
	PEX11B	1.12216	0.920371	0.357379	0.877932	1.43433
	TXNDC9	1.10776	0.918477	0.358369	0.890436	1.37812
	SPAST	1.11974	0.915539	0.359909	0.878959	1.42648
	DBT	1.10443	0.913345	0.361061	0.89242	1.3668
	DPM2	1.11233	0.910581	0.362516	0.884541	1.39878
	TP53RK	0.89123	-0.910155	0.362741	0.695498	1.14205
	ALG10B	1.11284	0.909422	0.363127	0.883816	1.40121
	ZFR	1.11357	0.904161	0.36591	0.88196	1.406
	NME7	1.09662	0.899452	0.368412	0.896954	1.34074
	CDC40	1.10505	0.898872	0.368721	0.888768	1.37397
	TRIP13	1.06135	0.89886	0.368727	0.932125	1.20849
	PAQR3	1.10705	0.898088	0.369139	0.886704	1.38215
	DDX59	1.12942	0.897381	0.369516	0.865792	1.47332
	NGRN	1.11383	0.896839	0.369805	0.880038	1.40972
	GOLPH3L	0.9162	-0.89434	0.37114	0.756296	1.10991
	RPS17	1.11327	0.888247	0.374408	0.878564	1.41068
	POP1	1.09988	0.88502	0.376146	0.890804	1.35803
	SCP2	0.900792	-0.883681	0.376869	0.71447	1.1357
	LNX1	0.934241	-0.881792	0.37789	0.803153	1.08673
	SH3GLB1	1.13466	0.881218	0.3782	0.856712	1.50279
	LSM6	0.888541	-0.878129	0.379874	0.682538	1.15672
	MCM3	0.92314	-0.877457	0.380238	0.772122	1.10369
	PIGB	1.12147	0.874226	0.381995	0.867291	1.45015
	TMEM126A	1.13002	0.873914	0.382165	0.85907	1.48642
	MARVELD2	0.925779	-0.872543	0.382912	0.778527	1.10088
	SKIV2L2	1.10152	0.872425	0.382976	0.886445	1.36879
	HARS2	0.894662	-0.869972	0.384316	0.696229	1.14965
	VAMP4	1.11394	0.868707	0.385008	0.873237	1.42099
	CFLAR	0.906761	-0.865803	0.386598	0.726552	1.13167
	HMGN4	0.917844	-0.863382	0.387927	0.755527	1.11503
	ZMYM5	1.11937	0.86261	0.388352	0.866359	1.44628
	ZSCAN12	0.910034	-0.859357	0.390144	0.733972	1.12833
	PGK1	1.06995	0.857559	0.391136	0.916751	1.24876
	ARL6IP6	1.09422	0.85673	0.391594	0.890515	1.34453
	LPP	1.06925	0.854077	0.393062	0.916951	1.24685
	SCRN3	1.11178	0.852523	0.393924	0.871405	1.41847
	VPS36	1.08342	0.841501	0.400067	0.898977	1.30571
	DIAPH1	1.08362	0.840302	0.400739	0.898519	1.30686
	ACSL3	1.08662	0.83916	0.40138	0.89498	1.3193
	YIPF4	1.14043	0.838997	0.401471	0.83898	1.55019
	MRRF	0.889413	-0.838952	0.401496	0.676393	1.16952
	HELZ	1.1055	0.837923	0.402074	0.874321	1.39781
	DPM1	1.10129	0.836325	0.402972	0.878427	1.38068
	ZNF136	0.895937	-0.835736	0.403303	0.692404	1.1593
	MRPL30	1.11672	0.834387	0.404063	0.86164	1.4473
	ZFAND6	0.891635	-0.830405	0.40631	0.680167	1.16885
	C6orf211	1.09918	0.828791	0.407223	0.878916	1.37464
	ARMCX5	1.1136	0.828	0.40767	0.863207	1.43663
	DHX29	1.10167	0.826425	0.408563	0.875627	1.38608
	CNOT8	0.902068	-0.822922	0.410553	0.705719	1.15305
	NEDD1	1.08829	0.818607	0.41301	0.888728	1.33266
	CTR9	1.09905	0.817513	0.413635	0.876356	1.37833
	SMNDC1	1.13025	0.814124	0.415574	0.8417	1.51773
	ETFA	1.1079	0.813404	0.415986	0.865515	1.41816
	RAD54L	1.06507	0.811693	0.416968	0.914674	1.24021
	KBTBD3	0.86201	-0.809108	0.418453	0.601588	1.23517
	DEK	1.05923	0.807182	0.419562	0.921103	1.21808
	NEK2	1.06047	0.807113	0.419601	0.919558	1.22298
	TMEM144	0.905629	-0.806873	0.419739	0.711835	1.15218
	ATP5L	0.883087	-0.806379	0.420025	0.652771	1.19466
	ACAD10	1.11192	0.805666	0.420435	0.858997	1.4393
	TIMM8A	1.1041	0.801638	0.422762	0.866667	1.40659
	UBE2O	1.11828	0.801373	0.422916	0.85076	1.46993
	TCEA1	1.10153	0.796213	0.425908	0.868197	1.39757
	MTO1	1.13989	0.795591	0.42627	0.825616	1.5738
	RPL10A	1.10338	0.795367	0.4264	0.865847	1.40607
	SLC33A1	1.11083	0.794956	0.426639	0.857246	1.43942
	TATDN1	1.1075	0.794875	0.426686	0.860997	1.42458
	SLC25A5	1.07886	0.793585	0.427437	0.894439	1.3013
	TMTC2	0.936175	-0.789803	0.429643	0.794836	1.10265
	ZNF507	0.91569	-0.789101	0.430053	0.735765	1.13961
	C9orf85	0.895003	-0.786927	0.431325	0.678948	1.17981
	SSBP1	1.13454	0.785296	0.43228	0.827943	1.55466
	SRPK1	0.922984	-0.768276	0.442323	0.752315	1.13237
	ALDH9A1	1.08253	0.767313	0.442895	0.884041	1.32557
	SSB	1.10854	0.761501	0.446358	0.850292	1.44523
	NARS2	1.09061	0.759002	0.447851	0.871753	1.36442
	ZMYM6	0.858761	-0.752227	0.451915	0.577528	1.27694
	MCEE	0.911172	-0.74127	0.45853	0.712493	1.16525
	SP3	1.08367	0.7407	0.458876	0.87611	1.34039
	KIAA1143	1.11193	0.740444	0.45903	0.839671	1.47247
	FZD6	1.05797	0.738123	0.46044	0.910935	1.22874
	C11orf73	1.10785	0.737394	0.460883	0.843823	1.45449
	CASC4	1.08233	0.737355	0.460906	0.877059	1.33564
	TRAPPC4	1.1079	0.735788	0.46186	0.843266	1.45557
	SNRPB	1.0827	0.731484	0.464484	0.87507	1.33961
	LSM5	1.11002	0.730274	0.465223	0.83882	1.4689
	CLINT1	1.07182	0.730154	0.465296	0.889742	1.29116
	SLC25A19	1.09212	0.729737	0.465551	0.861954	1.38374
	SRP9	0.908163	-0.721296	0.470727	0.69901	1.1799
	LTV1	1.09693	0.720877	0.470985	0.852972	1.41067
	SDCBP	1.07314	0.720587	0.471163	0.88567	1.30029
	COQ9	0.902529	-0.720174	0.471418	0.682727	1.19309
	HCCS	0.91834	-0.720159	0.471427	0.728308	1.15796
	EIF2S3	1.08518	0.718837	0.472241	0.868368	1.35613
	MPHOSPH6	1.07665	0.717849	0.472851	0.880038	1.31718
	NAT1	0.931005	-0.71195	0.476496	0.764677	1.13351
	RSL1D1	1.08874	0.707516	0.479246	0.860279	1.37786
	GTF3C3	1.09764	0.703699	0.48162	0.846772	1.42284
	CCDC91	1.0755	0.703207	0.481927	0.87803	1.31737
	CASD1	0.926451	-0.699414	0.484293	0.747909	1.14761
	SDHB	1.11179	0.696607	0.486049	0.82515	1.49801
	HPRT1	1.0693	0.69569	0.486623	0.88535	1.29148
	MRPL32	0.894246	-0.693961	0.487706	0.652164	1.22619
	GPATCH3	1.11187	0.690024	0.490179	0.822703	1.50267
	NDUFA8	0.909925	-0.689261	0.490659	0.69572	1.19008
	ZNF791	0.897676	-0.688358	0.491227	0.660141	1.22068
	MED28	0.906059	-0.687599	0.491705	0.683965	1.20027
	BNIP2	1.09619	0.686625	0.492319	0.84339	1.42478
	PSMD10	1.09517	0.686094	0.492654	0.844692	1.41991
	DUS4L	0.899952	-0.685614	0.492956	0.665804	1.21645
	LYRM5	0.915341	-0.682136	0.495153	0.709905	1.18023
	RB1	1.05601	0.679496	0.496823	0.902398	1.23577
	KLHL12	1.08793	0.675203	0.499547	0.851838	1.38946
	MRPS31	0.90591	-0.674544	0.499966	0.679814	1.2072
	C22orf29	0.942266	-0.662391	0.507721	0.790234	1.12355
	GCC2	0.929378	-0.658053	0.510504	0.747232	1.15592
	APIP	0.926581	-0.655355	0.512239	0.737635	1.16393
	RPUSD2	1.10972	0.655142	0.512376	0.812735	1.51523
	RGL2	0.926657	-0.651097	0.514984	0.736777	1.16547
	NDC80	1.04662	0.650719	0.515228	0.912397	1.20059
	WDSUB1	0.919819	-0.645857	0.518372	0.71376	1.18537
	MTIF2	1.0981	0.641806	0.520999	0.825144	1.46134
	DDX28	1.07483	0.641222	0.521378	0.862084	1.34007
	RPA2	1.08042	0.641215	0.521383	0.85293	1.36858
	TATDN3	0.900166	-0.641197	0.521394	0.652679	1.2415
	ACTR3	1.07589	0.640824	0.521637	0.860205	1.34567
	HINT1	1.05869	0.640509	0.521842	0.889159	1.26054
	TDRD7	1.06405	0.638431	0.523193	0.87941	1.28745
	ALG13	0.909319	-0.632777	0.526879	0.677399	1.22064
	CCDC126	1.07776	0.630224	0.528548	0.853843	1.36041
	RNF8	1.09538	0.629462	0.529047	0.824844	1.45465
	MBTD1	0.94301	-0.627443	0.530369	0.785077	1.13271
	TRIM41	1.09568	0.625498	0.531644	0.82288	1.45892
	FBXL17	1.07819	0.620504	0.534926	0.850011	1.36761
	ZNRF2	0.933674	-0.618747	0.536083	0.75125	1.16039
	MGEA5	0.922494	-0.616124	0.537813	0.713687	1.19239
	TFB1M	0.920199	-0.614747	0.538722	0.705875	1.1996
	ABHD14B	0.942323	-0.61256	0.540167	0.779199	1.1396
	RBM7	1.08464	0.612471	0.540226	0.836312	1.4067
	CENPH	1.05633	0.610512	0.541523	0.885911	1.25954
	RCHY1	0.917131	-0.607784	0.543331	0.693874	1.21222
	PCNP	1.08885	0.605647	0.544749	0.826672	1.43418
	LAS1L	1.08669	0.603086	0.546452	0.829413	1.42376
	ATXN10	1.07371	0.601572	0.547459	0.851637	1.35369
	STK35	0.94172	-0.601284	0.547651	0.774313	1.14532
	SUMF1	1.06056	0.601273	0.547658	0.875593	1.28459
	RBM33	0.917698	-0.596504	0.550838	0.692055	1.21691
	MRPL19	1.08074	0.595173	0.551728	0.836896	1.39564
	ARL1	1.08528	0.593679	0.552727	0.828325	1.42196
	OXR1	1.05264	0.592368	0.553604	0.888315	1.24735
	FBXO28	1.07992	0.590885	0.554597	0.836814	1.39366
	TMEM69	1.09034	0.590079	0.555138	0.818093	1.45318
	MARS2	0.941317	-0.588954	0.555892	0.76972	1.15117
	SNX14	0.926719	-0.588355	0.556294	0.719191	1.19413
	SRPK2	1.0715	0.584132	0.559132	0.849872	1.35094
	ZNF670	0.901949	-0.583349	0.559658	0.637677	1.27574
	PSMD6	1.08949	0.582771	0.560048	0.81664	1.45352
	MYCBP	1.07197	0.582524	0.560214	0.848449	1.35439
	WDR48	0.931804	-0.581302	0.561037	0.734338	1.18237
	BTBD10	1.07331	0.580666	0.561465	0.845304	1.36282
	TSNAX	1.08616	0.580133	0.561825	0.82153	1.43604
	PDCD2	1.08626	0.579409	0.562313	0.821068	1.43711
	HSD17B4	0.942246	-0.57757	0.563555	0.770001	1.15302
	ALG14	1.11431	0.572933	0.56669	0.769483	1.61367
	MMACHC	1.08056	0.572103	0.567252	0.828652	1.40905
	MGST1	1.03396	0.564627	0.572327	0.920779	1.16106
	RHBDD1	1.07894	0.560126	0.575394	0.827053	1.40754
	AP1S1	1.06886	0.559717	0.575673	0.846534	1.34959
	SCOC	0.93419	-0.556679	0.577747	0.735095	1.18721
	PCBD2	1.08582	0.556549	0.577836	0.812514	1.45106
	KIAA1191	1.07192	0.553593	0.579857	0.838258	1.37071
	ACADM	1.04632	0.551005	0.58163	0.890662	1.22919
	GRSF1	0.927176	-0.543213	0.586983	0.705796	1.21799
	MRPS30	0.93174	-0.539032	0.589864	0.720523	1.20487
	TSPAN13	1.04336	0.538841	0.589997	0.89409	1.21755
	SWAP70	1.05671	0.536331	0.59173	0.863807	1.29268
	CCNG1	0.953499	-0.532308	0.594513	0.800162	1.13622
	CYC1	1.0652	0.529172	0.596686	0.842997	1.34598
	RPL7	1.05965	0.52661	0.598464	0.854107	1.31465
	G3BP2	1.06002	0.523457	0.600657	0.852188	1.31853
	PRDX3	1.06176	0.520031	0.603042	0.847099	1.33082
	MCC	1.03435	0.519307	0.603547	0.910556	1.17498
	RNF14	0.932184	-0.51834	0.604221	0.714794	1.21569
	RYK	1.06824	0.516543	0.605475	0.831555	1.37229
	GNPDA2	1.06742	0.511899	0.608722	0.831466	1.37033
	KIF21A	1.04573	0.511853	0.608754	0.881157	1.24105
	TSPAN3	1.05203	0.511831	0.608769	0.866316	1.27755
	YARS2	1.06644	0.506374	0.612594	0.831391	1.36794
	SEC24B	1.06301	0.499929	0.617125	0.836573	1.35072
	UPRT	0.940059	-0.498269	0.618294	0.737155	1.19881
	RBBP7	1.05927	0.497607	0.618761	0.844317	1.32896
	LRRFIP1	1.0615	0.497171	0.619068	0.838957	1.34307
	MTX2	0.939173	-0.497138	0.619091	0.733324	1.20281
	MTAP	0.974813	-0.492619	0.622282	0.88073	1.07895
	VPS35	1.06109	0.491915	0.622779	0.83782	1.34385
	PPA1	1.05769	0.490822	0.623552	0.84545	1.32321
	ZNF397	0.947854	-0.49033	0.6239	0.765194	1.17412
	MAP7	0.9615	-0.490307	0.623917	0.821846	1.12489
	NUP35	1.07586	0.48903	0.624821	0.802575	1.4422
	QARS	1.06608	0.483395	0.628816	0.822455	1.38187
	PTPN2	0.942107	-0.482295	0.629597	0.739347	1.20047
	BET1	0.926917	-0.480814	0.630649	0.680279	1.26297
	ANKRD13A	1.05031	0.480085	0.631167	0.859579	1.28337
	SLC25A40	1.05427	0.478697	0.632154	0.849128	1.30898
	BCLAF1	1.06776	0.478372	0.632385	0.81622	1.39683
	TMEM14A	1.04394	0.47765	0.632899	0.875075	1.24539
	PIGH	1.0696	0.475345	0.634541	0.810468	1.41158
	RMND1	1.06685	0.474869	0.634881	0.81678	1.39349
	RCOR3	0.94006	-0.474599	0.635073	0.728277	1.21343
	UQCRFS1	0.951558	-0.47272	0.636413	0.774507	1.16908
	N6AMT1	0.944363	-0.469354	0.638817	0.743571	1.19938
	CCT8	1.06198	0.465575	0.641519	0.824476	1.36789
	PLA2G4A	0.97423	-0.464725	0.642128	0.872654	1.08763
	EXOSC9	1.06081	0.459793	0.645665	0.824806	1.36434
	KBTBD4	1.05082	0.457669	0.64719	0.849836	1.29933
	ZXDB	0.944221	-0.455702	0.648604	0.737677	1.2086
	GTF2B	1.06541	0.45424	0.649656	0.810556	1.4004
	GPKOW	0.94405	-0.453381	0.650275	0.736034	1.21085
	IKZF5	0.942691	-0.451825	0.651395	0.729771	1.21773
	CLDN12	1.05138	0.451657	0.651516	0.845941	1.3067
	NDUFS4	1.05104	0.44935	0.653179	0.845905	1.30592
	SDHD	1.05741	0.449075	0.653378	0.828762	1.34915
	NBR1	1.05356	0.446296	0.655384	0.83781	1.32487
	L3MBTL3	0.957235	-0.444846	0.656431	0.789566	1.16051
	KRIT1	1.05364	0.44115	0.659104	0.835361	1.32896
	ATF1	1.0518	0.44047	0.659597	0.84012	1.31681
	DAXX	1.06635	0.438857	0.660765	0.800373	1.42073
	JRKL	1.05395	0.438774	0.660826	0.833469	1.33275
	SETDB2	1.05659	0.438113	0.661305	0.825958	1.35162
	ALKBH1	1.06869	0.437675	0.661622	0.793681	1.439
	CRYZL1	0.944141	-0.435298	0.663346	0.728849	1.22303
	CYB5A	0.975672	-0.435215	0.663406	0.873243	1.09012
	IMMP2L	1.0466	0.431614	0.666022	0.851061	1.28706
	HDDC3	1.05835	0.430143	0.667092	0.817353	1.3704
	NMNAT1	1.05507	0.4287	0.668141	0.825747	1.34807
	MCCC2	0.963101	-0.426868	0.669476	0.810405	1.14457
	SCYL2	1.04962	0.425773	0.670274	0.839886	1.31172
	TBL1XR1	1.04101	0.424749	0.671019	0.864795	1.25313
	POLR2B	1.04997	0.424223	0.671403	0.838177	1.31528
	MRPL42	0.943123	-0.420629	0.674026	0.717905	1.239
	SPCS2	1.06969	0.420195	0.674343	0.781257	1.4646
	NUPL2	0.938132	-0.417714	0.676156	0.695221	1.26592
	RUFY2	1.06187	0.416253	0.677225	0.800416	1.40872
	WASL	1.04814	0.414093	0.678806	0.839018	1.30939
	CAT	0.967988	-0.412593	0.679905	0.829368	1.12978
	SNAPC5	1.06615	0.409146	0.682433	0.784449	1.449
	SPATA7	0.939001	-0.407455	0.683674	0.693718	1.27101
	LONRF1	1.03794	0.405498	0.685111	0.866966	1.24264
	MRPS35	1.04817	0.404946	0.685517	0.834719	1.31621
	PPWD1	0.950915	-0.404588	0.68578	0.745166	1.21347
	LAGE3	1.03704	0.401427	0.688106	0.868301	1.23858
	CNOT2	1.0489	0.398977	0.68991	0.829616	1.32615
	IRS1	0.975672	-0.39846	0.690291	0.864351	1.10133
	CCDC90B	1.05692	0.396763	0.691542	0.804039	1.38933
	C11orf71	0.961305	-0.39659	0.69167	0.79097	1.16832
	PSMA3	1.05455	0.395018	0.69283	0.810238	1.37253
	AASDH	0.94676	-0.393968	0.693604	0.721166	1.24292
	ZCCHC9	1.06203	0.393758	0.69376	0.787124	1.43294
	TRIM68	1.03965	0.391447	0.695467	0.855721	1.26311
	MRPL46	1.0673	0.391139	0.695695	0.770099	1.4792
	SLC30A9	1.04689	0.388669	0.697521	0.8309	1.31902
	WDR73	1.07246	0.384897	0.700314	0.751056	1.53141
	MRPL18	0.944141	-0.382369	0.702188	0.703204	1.26763
	TMEM128	0.953081	-0.376191	0.706775	0.741983	1.22424
	C1orf43	1.05211	0.376097	0.706845	0.807397	1.371
	PCNA	1.03135	0.375985	0.706928	0.878059	1.2114
	MRPL47	1.05244	0.373384	0.708863	0.804782	1.37631
	SERF1B	1.10867	0.372301	0.709668	0.644074	1.90841
	GABPA	0.958157	-0.371582	0.710204	0.764755	1.20047
	MANEA	1.03762	0.371145	0.71053	0.853755	1.26109
	DUSP11	1.05233	0.366079	0.714306	0.800859	1.38276
	HIGD1A	1.04017	0.365946	0.714405	0.842354	1.28444
	FAM49B	1.03981	0.362944	0.716646	0.84216	1.28385
	RBM4	0.950552	-0.35879	0.719752	0.720553	1.25397
	SNRPE	0.949481	-0.356652	0.721352	0.714107	1.26244
	NSF	1.03743	0.356209	0.721684	0.847517	1.2699
	DISP1	0.962811	-0.353943	0.723382	0.780546	1.18764
	SEH1L	1.04114	0.347279	0.728381	0.829258	1.30716
	PRDX2	1.03672	0.346623	0.728874	0.845477	1.27123
	WDR77	0.959255	-0.345378	0.72981	0.757552	1.21466
	PIGF	1.04671	0.342009	0.732344	0.805754	1.35973
	PCMTD2	0.967377	-0.340895	0.733182	0.799426	1.17061
	RSBN1	0.957132	-0.340593	0.73341	0.743828	1.2316
	ATP5G3	1.04389	0.339216	0.734447	0.814457	1.33795
	DYNC2LI1	0.955304	-0.338312	0.735128	0.732986	1.24505
	PDPK1	1.04162	0.336455	0.736528	0.82137	1.32094
	MPP5	1.03809	0.334064	0.738331	0.833639	1.29269
	DNAJC10	1.0373	0.332035	0.739863	0.835646	1.28762
	BCCIP	1.04822	0.331998	0.739891	0.793793	1.3842
	H2AFZ	1.0338	0.329627	0.741682	0.848395	1.25972
	MRPS33	0.952136	-0.329583	0.741715	0.711255	1.27459
	C4orf27	1.04128	0.329073	0.742101	0.818357	1.32492
	TRNT1	0.959267	-0.325588	0.744736	0.746825	1.23214
	PAPD4	0.95524	-0.323998	0.74594	0.724111	1.26014
	COX7A2	0.957592	-0.323642	0.746209	0.736566	1.24494
	TMEM126B	0.954682	-0.323114	0.746609	0.720586	1.26483
	ARIH2	1.04646	0.322888	0.74678	0.794322	1.37864
	NDUFB3	1.04402	0.321829	0.747582	0.803115	1.35718
	UPF1	0.951718	-0.32045	0.748627	0.703167	1.28813
	PSMC3IP	1.03144	0.314944	0.752804	0.850721	1.25054
	STXBP3	1.04507	0.314489	0.75315	0.794023	1.37548
	ASF1A	1.03659	0.313214	0.754118	0.827853	1.29795
	BTD	1.03636	0.312128	0.754943	0.828164	1.29689
	ANKMY2	0.965136	-0.312066	0.75499	0.772316	1.2061
	CIAO1	0.952977	-0.311785	0.755204	0.704025	1.28996
	TTC33	0.966959	-0.310887	0.755886	0.782373	1.19509
	FAM45A	1.04951	0.309615	0.756854	0.77293	1.42505
	ERBB2IP	1.03234	0.309502	0.75694	0.843905	1.26284
	ANAPC13	1.0447	0.308406	0.757774	0.791225	1.37937
	FBXO3	1.03652	0.29516	0.767872	0.816826	1.31531
	CYP20A1	1.04811	0.289351	0.772313	0.762375	1.44095
	FAM50A	1.03284	0.287444	0.773772	0.828614	1.2874
	LIN7C	0.963404	-0.285863	0.774983	0.746096	1.24401
	FAM96A	1.03974	0.284908	0.775715	0.795251	1.35938
	TCF20	1.03292	0.28481	0.77579	0.826528	1.29086
	FBXL5	1.03554	0.282482	0.777574	0.81269	1.31951
	ZDHHC3	0.966498	-0.279388	0.779947	0.760999	1.22749
	PUM2	0.963454	-0.278611	0.780544	0.741458	1.25192
	DCK	0.975514	-0.274959	0.783347	0.817498	1.16407
	NCOA5	0.96584	-0.273366	0.784572	0.752796	1.23917
	MBIP	1.0264	0.269467	0.78757	0.849168	1.24063
	ATP5C1	0.968915	-0.263379	0.792259	0.765997	1.22559
	CHMP5	0.971411	-0.262558	0.792891	0.782292	1.20625
	FBXO38	0.966091	-0.261358	0.793816	0.745877	1.25132
	KIAA0232	1.02858	0.260579	0.794417	0.832108	1.27145
	SUV39H1	0.975633	-0.255144	0.798612	0.807215	1.17919
	MLYCD	0.9619	-0.254628	0.79901	0.713302	1.29714
	WTAP	0.966565	-0.253964	0.799523	0.743448	1.25664
	CCNE1	0.983479	-0.250866	0.801918	0.863455	1.12019
	RPL23	0.97025	-0.246874	0.805006	0.763399	1.23315
	SFPQ	0.962363	-0.246624	0.805199	0.709463	1.30541
	MCAT	1.03719	0.246044	0.805649	0.775437	1.38729
	STAM2	0.9681	-0.245224	0.806283	0.747113	1.25445
	C2orf43	0.976982	-0.239632	0.810615	0.807545	1.18197
	CBLL1	0.969352	-0.236448	0.813085	0.748901	1.2547
	ZNF543	1.02784	0.235014	0.814198	0.817455	1.29237
	ZNF330	1.03021	0.234743	0.814408	0.803516	1.32087
	SH3BGRL	1.01567	0.231507	0.816921	0.890382	1.15859
	ACVR2A	0.978606	-0.230306	0.817854	0.814103	1.17635
	ZCRB1	1.03332	0.228302	0.819411	0.779871	1.36914
	PSIP1	1.01573	0.226519	0.820798	0.887395	1.16263
	ZNF16	0.96765	-0.222308	0.824074	0.724111	1.2931
	OMA1	0.971821	-0.218694	0.826888	0.752197	1.25557
	CKS2	1.01773	0.217916	0.827495	0.868924	1.19202
	PEX1	0.97693	-0.209884	0.833758	0.785606	1.21485
	YEATS4	1.01575	0.208134	0.835125	0.876741	1.1768
	SLK	1.02097	0.207597	0.835544	0.839282	1.242
	ZNF264	0.975025	-0.20718	0.835869	0.767543	1.23859
	TWF1	0.980724	-0.206628	0.8363	0.815389	1.17958
	SLC41A3	0.974483	-0.204459	0.837995	0.760611	1.24849
	TFB2M	1.02413	0.202207	0.839755	0.812788	1.29043
	ETFDH	1.0254	0.202071	0.839861	0.80395	1.30785
	STX7	1.02483	0.19829	0.842818	0.804171	1.30605
	ING3	0.973181	-0.197054	0.843785	0.742611	1.27534
	MYNN	0.970109	-0.195333	0.845133	0.715447	1.31542
	ATP7A	1.01983	0.195033	0.845367	0.837187	1.24232
	LDHB	1.01374	0.194191	0.846026	0.883317	1.16342
	HHAT	1.01875	0.193205	0.846798	0.843736	1.23008
	CCBL2	1.025	0.191002	0.848524	0.795598	1.32054
	ACN9	0.982703	-0.186798	0.851819	0.818303	1.18013
	NT5C2	1.01289	0.184164	0.853885	0.883848	1.16077
	WDR75	0.974878	-0.183735	0.854221	0.743155	1.27885
	PRDM10	1.02614	0.182176	0.855445	0.777379	1.35451
	C11orf54	0.980503	-0.18007	0.857098	0.791359	1.21485
	C3orf38	0.98048	-0.178247	0.858529	0.789409	1.2178
	SFT2D1	1.02645	0.17764	0.859006	0.769545	1.36913
	EXOSC3	1.01758	0.173585	0.862191	0.83583	1.23885
	ADD1	1.02433	0.171889	0.863525	0.778728	1.3474
	THAP6	1.02884	0.170387	0.864706	0.741809	1.42694
	PRPF38B	1.02359	0.169682	0.86526	0.781884	1.34003
	SNRPD3	0.977256	-0.169657	0.86528	0.749168	1.27479
	EBP	0.982941	-0.168581	0.866127	0.804732	1.20062
	UBB	1.01447	0.168281	0.866362	0.858136	1.19929
	BMI1	1.01845	0.16343	0.87018	0.817943	1.26811
	C14orf93	0.974609	-0.163043	0.870485	0.715415	1.32771
	POLR1B	1.01792	0.158543	0.874029	0.817215	1.26793
	ZNF772	0.984659	-0.155638	0.876319	0.810468	1.19629
	THUMPD1	0.98175	-0.151057	0.87993	0.773062	1.24677
	DYRK1A	1.01898	0.149918	0.88083	0.796873	1.303
	GLT8D1	0.98215	-0.148446	0.881991	0.774286	1.24582
	FGFR1OP2	1.01898	0.14598	0.883937	0.791679	1.31153
	TMEM168	1.01457	0.144012	0.885491	0.833312	1.23525
	SCNM1	0.983821	-0.143038	0.88626	0.786779	1.23021
	MRPS28	1.01806	0.138325	0.889983	0.789982	1.31199
	STMN1	0.990212	-0.137869	0.890344	0.860997	1.13882
	TTC17	0.980241	-0.136607	0.891341	0.736174	1.30522
	GNAI1	0.991658	-0.136268	0.89161	0.879092	1.11864
	RBL2	1.01246	0.135713	0.892048	0.846684	1.21069
	SH3BP5L	0.983009	-0.132898	0.894274	0.763483	1.26566
	NMD3	1.01662	0.132192	0.894832	0.796177	1.2981
	NUDCD2	1.01974	0.131884	0.895076	0.762647	1.3635
	SCO1	1.01563	0.128217	0.897977	0.801277	1.28732
	ARL6IP5	1.013	0.127886	0.898239	0.831027	1.23483
	LMBRD2	1.01231	0.12769	0.898394	0.83898	1.22145
	DNAJB14	1.01686	0.12397	0.901339	0.780709	1.32443
	RIPK1	0.984764	-0.121616	0.903203	0.76891	1.26122
	LYPLAL1	1.01476	0.117967	0.906094	0.795462	1.29452
	RMI1	0.990462	-0.112406	0.910501	0.838046	1.1706
	NNT	0.990539	-0.112275	0.910606	0.839082	1.16934
	CRIPT	0.98479	-0.111977	0.910841	0.753065	1.28782
	PMPCB	0.982938	-0.111895	0.910907	0.727135	1.32873
	RPL3	0.987319	-0.10771	0.914225	0.782713	1.24541
	NUDT13	1.0116	0.106448	0.915227	0.818054	1.25094
	ZBTB40	1.0124	0.105073	0.916318	0.804441	1.27413
	TRIM5	0.99001	-0.104244	0.916976	0.819697	1.19571
	BRD1	1.01267	0.102895	0.918046	0.796686	1.28722
	ACTR6	1.01252	0.0990269	0.921117	0.791561	1.29515
	RANBP6	0.990324	-0.09577	0.923703	0.811639	1.20835
	RPS4X	0.988009	-0.0952304	0.924132	0.770788	1.26645
	PGRMC1	1.0107	0.0937374	0.925318	0.809017	1.26267
	GATAD1	1.01103	0.0892755	0.928863	0.794573	1.28647
	CCDC115	0.989046	-0.0881674	0.929744	0.774241	1.26345
	KCTD6	1.01027	0.0850034	0.932259	0.798173	1.27873
	CSTF2T	1.00671	0.0778846	0.93792	0.850837	1.19113
	NBN	0.991947	-0.075161	0.940087	0.803374	1.22478
	SPRED2	0.992849	-0.0737205	0.941233	0.820388	1.20157
	NFE2L2	0.992923	-0.072543	0.94217	0.819556	1.20296
	FAM126B	1.00866	0.0665476	0.946942	0.782486	1.3002
	SPTLC2	1.00795	0.0661655	0.947246	0.797235	1.27435
	RBMX	1.00933	0.065505	0.947772	0.764517	1.33253
	SAR1B	1.0093	0.0646189	0.948477	0.762263	1.33639
	DBR1	0.992152	-0.0620319	0.950537	0.773504	1.27261
	ARID4A	0.992758	-0.0585157	0.953338	0.778243	1.2664
	YTHDC2	1.00665	0.05782	0.953892	0.804183	1.26008
	FBXO21	1.00661	0.0576377	0.954037	0.804701	1.25917
	COQ10B	1.00819	0.0575047	0.954143	0.763511	1.33128
	SUMO2	1.00923	0.0574852	0.954159	0.737802	1.38051
	FNBP1L	0.995736	-0.0555063	0.955735	0.856294	1.15789
	NUP54	0.993595	-0.0514451	0.958971	0.777841	1.26919
	RXRA	1.0044	0.0506428	0.95961	0.847312	1.19062
	C2orf47	1.00649	0.0494954	0.960524	0.779088	1.30026
	SPCS1	1.00533	0.049453	0.960558	0.814461	1.24092
	CD46	0.995612	-0.0461426	0.963197	0.825962	1.20011
	BTAF1	0.995797	-0.0435808	0.965239	0.82397	1.20346
	UBE2W	1.00593	0.0426781	0.965958	0.766572	1.32004
	SPRYD4	0.993595	-0.0414165	0.966964	0.733091	1.34667
	ZNF800	0.994287	-0.0407492	0.967496	0.754794	1.30977
	NIF3L1	1.00552	0.0401397	0.967982	0.768646	1.31538
	ATG5	0.995381	-0.0382394	0.969497	0.785112	1.26196
	CPNE3	1.00397	0.0371474	0.970367	0.814648	1.23729
	C1GALT1C1	1.00429	0.0351483	0.971962	0.791143	1.27485
	THAP1	1.00451	0.0334993	0.973276	0.772087	1.30689
	KIAA1324L	1.00287	0.0328413	0.973801	0.845297	1.18981
	KBTBD7	1.00345	0.031612	0.974781	0.810707	1.24201
	NDFIP1	1.00382	0.0279433	0.977707	0.768405	1.31135
	UST	0.99837	-0.0259429	0.979303	0.882624	1.1293
	ZNF550	0.99721	-0.0252892	0.979824	0.803078	1.23827
	COX5A	0.996726	-0.0230022	0.981649	0.753734	1.31806
	FHIT	0.998311	-0.0189086	0.984914	0.837874	1.18947
	NDUFB6	0.998135	-0.0167476	0.986638	0.802276	1.24181
	UNC50	1.00222	0.0148132	0.988181	0.747017	1.34462
	TSPAN31	1.00076	0.00678329	0.994588	0.80463	1.24469
	NACA	0.999003	-0.00671273	0.994644	0.746665	1.33662
	STRBP	0.999337	-0.00665572	0.99469	0.821978	1.21496
	WDR55	0.999402	-0.00418645	0.99666	0.7552	1.32257
	RPL13A	1.00034	0.00277976	0.997782	0.787818	1.27019
	CHMP2B	1.00023	0.002518	0.997991	0.836443	1.19609
	HPS3	0.999812	-0.00188686	0.998495	0.822643	1.21514
	ARID2	0.999824	-0.00152531	0.998783	0.797852	1.25292
	MCM7	1.00007	0.000785229	0.999373	0.833401	1.20008
	ACTR5	1.00006	0.000417443	0.999667	0.751907	1.33011
	BIRC2	1.00001	0.000102078	0.999919	0.823971	1.21366
